# Supplementary material for: Serum Autoantibody Biomarkers for Management of Rheumatoid Arthritis Disease
Source: Biosensors (Basel). 2023 Mar 13;13(3):381. doi: 10.3390/bios13030381 (PMC10046368; doi:10.3390/bios13030381)
Supplement: Supplementary file 1 [file biosensors-13-00381-s001.zip]

Archive with 1 entries (1 files):
- biosensors-2251293-supplementary.pdf
